# Supplementary material for: Cytotoxic Activity of Novel GnRH Analogs Conjugated with Mitoxantrone in Ovarian Cancer Cells
Source: Molecules. 2024 Aug 30;29(17):4127. doi: 10.3390/molecules29174127 (PMC11397358; doi:10.3390/molecules29174127)
Supplement: Supplementary file 1 [file molecules-29-04127-s001.zip]

Archive with 1 entries (1 files):
- molecules-3014265-supplementary.pdf
